# Supplementary material for: Pharmacogenomic analysis of alarelin acetate-induced hepatotoxicity: a case report and literature review
Source: Front Med (Lausanne). 2025 Sep 29;12:1634101. doi: 10.3389/fmed.2025.1634101 (PMC12515876; doi:10.3389/fmed.2025.1634101)
Supplement: SUPPLEMENTARY FILE 1 — The pharmacogenomics results of 4,343 locus in 5 samples was assessed, 2,044 (R001), 1,986 (YJHU1), 2,056 (YJHU2), 1,981 (LYMI) and 2,018 (PAXI) pharmacogenomic mutations were detected. [file Supplementary_file_1.xlsx]

## Sheet: Sheet1
Gene	chr	position	ref	alt	rsid	posFreq
GRAMD1B	chr11	123229618	A	G	rs2156442	0.0624946
BCAT1	chr12	25035531	A	AT	rs67802372	0.050796
MARK3	chr14	103856803	C	CT	rs5811102	0.0533909
LOC105370697(dist=74693),MIR8071-1(dist=12106)	chr14	106075347	G	A	rs4983465	0.065555
PAX9(NM_001372076:c.*2729T>C),SLC25A21(NM_030631:c.*1477A>G)	chr14	37148386	T	C	rs1684	0.0606599
MYLK3	chr16	46748393	C	G	rs414928	0.267919
CACNA1A	chr19	13319693	A	G	rs16051	0.0872926
BCAT2	chr19	49309257	G	A	rs575737	0.0814919
DSCR4	chr21	39471956	C	T	rs1023349	0.0810734
CDK15	chr2	202701864	C	T	rs12465067	0.0738117
EPHA4	chr2	222324036	A	AT	rs79551441	0.0569923
MAEA	chr4	1327496	T	C	rs4298091	0.091751
LINC02484(dist=1695729),ARAP2(dist=100528)	chr4	35967098	G	A	rs1655034	0.0548215
ABCG2	chr4	89091187	C	T	rs2725271	0.0625742
FLT4	chr5	180044769	G	A	rs62407075	0.127901
PDE4D	chr5	59744896	G	A	rs42328	0.0586149
GMDS	chr6	1747710	T	G	rs55653041	0.188815
ASS1	chr9	133336772	G	A	rs1215982	0.0537441
